# Supplementary material for: Integrated Analysis and Identification of Critical RNA-Binding Proteins in Bladder Cancer
Source: Cancers (Basel). 2022 Jul 31;14(15):3739. doi: 10.3390/cancers14153739 (PMC9367304; doi:10.3390/cancers14153739)
Supplement: Supplementary file 1 [file cancers-14-03739-s001.zip › WB-RAW DATA/AHNAK-KD/Densitometry Reading sIntensity Ratio.xlsx]

## Sheet: Sheet1
	Densitometry Readings/Intensity Ratio
		SVHUC-1	T24	SW780
	GSDMB	1.45197	0.485386	0.740586
		0.682971	0.321234	0.130964
		1.79639	1.05836	1.62914
		0.746259	2.00676	1.71494
	AHNAK	0.392133	0.808532	0.504801
		0.989035	1.93857	2.06007
		3.09818	2.19249	2.98338
	LAMA2	0.235115	0.151426	0.184629
		0.305901	0.382888	0.313176
		2.55895	3.99049	3.66223
	MAP1B	1.12085	1.76596	1.23944
		0.6277	1.73068	1.83584
		1.75059	3.74697	3.96992
	P4HB	0.277062	1.13193	0.882156
		0.258072	2.47364	1.61667
		0.650069	1.79964	1.00864
	FASN	0.505447	1.5816	1.08586
		0.838764	1.66287	2.67954
Densitometry Readings/Intensity Ratio
SW780				T24
sh-nc	sh-A1	sh-A2	sh-A3	sh-nc	sh-A1	sh-A2	sh-A3
2.30873	1.39969	1.44724	1.01842	1.64883	0.241272	0.278798	0.351279
2.47044	1.06919	1.23509	1.20395	1.64058	0.336008	0.0874539	0.0881547
1.57785	0.935017	0.404765	0.941742	2.10371	1.20184	1.01804	1.36725
